# Supplementary material for: An Exploratory Critical Review on TNF-α as a Potential Inflammatory Biomarker Responsive to Dietary Intervention with Bioactive Foods and Derived Products
Source: Foods. 2022 Aug 21;11(16):2524. doi: 10.3390/foods11162524 (PMC9407274; doi:10.3390/foods11162524)
Supplement: Supplementary file 1 [file foods-11-02524-s001.zip]

Archive with 1 entries (1 files):
- foods-1864095-supplementary.pdf
